# Supplementary material for: The effect of a curriculum-based physical activity intervention on accelerometer-assessed physical activity in schoolchildren: A non-randomised mixed methods controlled before-and-after study
Source: PLoS One. 2019 Dec 5;14(12):e0225997. doi: 10.1371/journal.pone.0225997 (PMC6894866; doi:10.1371/journal.pone.0225997)
Supplement: S1 File — (XLSX) [file pone.0225997.s001.xlsx]

## Sheet: Sheet1
Group Intervention (1)/Control (2)	School (1=Westgarth, 2=Lakes, 3=Coatham, 4=Galley Hill, 5= Zetland)	Participant ID	SEX (male=1, female =2)	Age	Height (b)	Height (p)	Height (f)	Weight (b)	Weight (p)	Weight (f)	BMI (b)	BMI (p)	BMI (f)	Balance (b)	Balance (p)	Balance (f)	Plate Tapping (b)	Plate Tapping (p)	Plate Tapping (f)	Sit & Reach (b)	Sit & Reach (p)	Sit & Reach (f)	Standing Board Jump (b)	Standing Board Jump (P)	Standing Board Jump (F)	Sit Ups (B)	Sit Ups (p)	Sit Ups (f)	5m Shuttle Run (b)	5m Shuttle Run (p)	5m Shuttle Run (f)	Bleep Test Score (b)	Bleep Test Score (p)	Bleep Test Score (f)	Running Speed (b)	Running Speed (p)	Running Speed (f)	Effective Running Speed (b)	Effective Running Speed (p)	Effective Running Speed (f)	Number of Shuttles (b)	Number of Shuttles (p)	Number of Shuttles (f)	Total Valid Days (B)	Total Valid Days (P)	Total Valid Days (F)	Wear Time Minutes (b)	Wear Time Minutes (p)	Wear Time Minutes (f)
1	1	W1	1	9	133.4	134.5	135.6	27	28	29.5	15.1723	15.478	16.0436	10	10	9	177	160	150	16	20	20	159	153	107	14	16	15	209	191	203	7.5	8.3	5.3	11	11.5	10	11.7	12.1	10.61	56	63	35	6	8		4459	6045.2
1	1	w3	1	9	141.7	143	142.7	34	35	36	16.9332	17.1158	17.6789	11	2	8	147	134	120	19	18	18	183	160	168	17	17	14	194	182	178	5.4	8.3	7.3	10	11.5	11	10.67	12.1	11.6	36	63	53	4			2500.5
1	1	w4	2	10	138.8	140.6	141.5	32	37	35.5	16.6101	18.7168	17.7303	13	3	8	142	125	112	11	15	13	132	138	165	0	21	16	211	201	182	5.3	6.3	5.9	10	10.5	10	10.61	11.12	10.94	35	44	41	6	5		4265.32	3572.15
1	1	w5	1	10	143.7	145.9	146.1	36	37	38	17.4337	17.3817	17.8026	7	5		144	136		7	10.3		122	144		14	11		196	198		4.6	4.7		9.5	9.5		10.28	10.33		29	30		5	4		3456.98	2612.82
1	1	w6	2	10	146.7	147.6	148.3	36	36.5	38	16.7279	16.7541	17.2783	9	3		154	119		18	22		120	147		19	22		213	216		2.8	2.5		8.5	8.5		9.5	9.29		15	12
1	1	w7	1	10	145.5	147	146.7	43	42	45	20.3115	19.4363	20.9099	22	10	11	150	149	168	22	21	19.5	140	100	130	17	17	16	231	207	236	2.8	2.4	2.4	8.5	8.5	8.5	9.5	9.21	9.21	15	11	11	5	7		3581.82	5265.32
1	1	w8	1	10	138	139.7	140.1	36	38	38.5	18.9036	19.4711	19.6148	15	8	15	161	136	132	15	10.5	16	114	112	100	9	15	13	204	213	246	2.6	2.3	3.1	8.5	8.5	9	9.36	9.14	9.5	13	10	16	5			3895.15
1	1	w9	1	10	142	142.4	143	35	36	37	17.3577	17.7534	18.0938	12	10	12	233	162	171	9	10	14	180	143	153	15	21	15	214	214	211	2.8	4.1	5.7	8.5	9.5	10	9.5	10	10.83	15	24	39	4			3014.32
1	1	w10	2	9	135.2	135.6	136.6	26	28	28	14.2239	15.2279	15.0057	13	3	1	140	134	126	13	19	24	124	134	140	16	24	22	192	217	203	6.1	7.2	6.7	10.5	11	10.5	11	11.55	11.34	42	52	48	5	4		3804.98	3314.65
1	1	w11	2	10	130.6	131.9	133.3	25	27.5	29	14.6573	15.8068	16.3207	1	4	0	193	183	178	23	20.3	26	106	112	135	14	19	18	215	172	197	3.7	3.3	4.5	9	9	9.5	9.88	9.63	10.22	22	18	28	5			3388
1	1	w12	2	9	147	150.3	150.8	34	36	35	15.7342	15.9362	15.3909	7	9	8	156	139	147	22	20.5	21	130	113	121	18	18	16	251		218	3.3	2.8	2.7	9	8.5	8.5	9.63	9.5	9.43	18	15	14
1	1	w13	1	9	135.7	137.2	138.5	34	36	37	18.4637	19.1247	19.2887	13	9	7	153	144	125	14	10	16	152	142	171	0	0	3	234	214	195	4.2	3.7	5.2	9.5	9	10	10.06	9.88	10.56	25	22	34	6	6	8	5249.17	4814.67	6157.15
1	1	w14	2	10	141.9	144.2	145.1	39	40	41	19.3687	19.2367	19.4737	9	4	5	159	139	171	9	10.2	10	80	120	120	14	12	14	198	220	203	3.1	3.1	3.8	9	9		9.5	9.5	9.94	16	16	23	4	6		3100.83	4542.17
1	1	w15	1	10	142.4	144.2	144.1	35	36	36	17.2603	17.313	17.337	13	6	9	146	134	119	12	10.1	12.5	115	125	140	21	22	20	192	184	209	6.4	6.6		10.5	10.5		11.18	11.29		45	47		5			3540.15
1	1	w16	2	9	137.8	139.1	139.3	28	29.5	28	14.7455	15.2464	14.4297	11	7	10	178	154	177	19	20.3	30	108	120	117	11	14	13	197	211	229	3.1	3.1	2.1	9	9	8.5	9.5	9.5	9	16	16	8
1	1	w17	1	10	140.5	142.7	143.2	35	35.5	36	17.7303	17.4333	17.5556	0	9	7	221	168	167	17	20.3	20	145	150	170	15	14	10	210	185	189	3.5	2.5	2.8	9	8.5	8.5	9.75	9.29	9.5	20	12	15
1	1	w18	1	9	133.1	133.6	135.3	33	34	34	18.6276	19.0487	18.5731	12	0	8	160	149	147	17	20.4	17.5	181	160	180	14	19	15	210	188	184	7.5	8.3	6.4	11	11.5	10.5	11.7	12.1	11.18	56	63	45	6	6		4306.82	4201.65
1	1	w19	2	10	148.7	150.9	151.2	48	49	50	21.708	21.5188	21.8709	11	12	15	167	151	152	15	12	19	140	128	160	9	12	12	193	235	220	2.6	1.7	2.2	8.5	8	8.5	9.36	8.93	9.07	13	7	9
1	1	w20	1	9	147.2	148.4	149.4	36	38	40	16.6145	17.255	17.9209	8	11	8	173	157	173	11	8	10	162	152	166	16	18	10	229	207	204	4.6	3.6	4.2	9.5	9	9.5	10.28	9.81	10.06	29	21	25	6	7	6	4780.15	5077	4646
1	1	w22	2	9	145.1	146.2	148.2	34	35.5	35	16.1489	16.6086	15.9357	12	7	11	124	145	126	23	20.2	24	127	110	112	11	9	12	242	226	195	4.2	4.1	3.4	9.5	9.5	9	10.06	10	9.69	25	24	19		5	6		3495.48	4219.82
1	1	w23	1	9	143.9	146.2	147.3	36	36	36	17.3852	16.8425	16.5919	9	11	0	129	129	117	18	10.8	17	175	143	140	11	18	17	220	227	198	4.1	4.3	4.4	9	9.5	9.5	10	10.11	10.17	24	26	27	5	6		3812.65	4459
1	1	w25	2	9	132	132.7	133.4	27.5	28.5	28	15.7828	16.1846	15.7343	13	6	7	163	140	146	23	21	27	117	137	128	0	9	10	213	201	189	3.4	2.6	2.3	9	8.5	8.5	9.69	9.36	9.14	19	13	10	4			4493
1	1	w26	2	10	142.2	143.8	145	33	35	37	16.3198	16.9258	17.5981	11	10	13	158	173	141	13	14	14	121	114	130	14	17	22	214	174	184	5.2	5.7	4.9	10	10	9.5	10.56	10.83	10.44	34	39	32	6			4190.65
1	1	w27	2	9	137.8	139.4	139.9	31.5	32	34.5	16.5887	16.4674	17.6272	5	7	2	149	148	168	15	18	18	170	163	167	17	15	18	214	204	192	3.6	4.8	5.3	9	9.5	10	9.81	10.39	10.61	20	31	35	4			2867.32
1	2	L1	2	10	134	140.9		41	44		22.8336	22.1631		5	0		145	136		30	26		132	130		14	18		196	207			4.1			9.5			10			24		6			4434.15
1	2	L2	2	9	140.8	141.9	143.9	47	49	53	23.7079	24.335	25.5949	10	11	10	166	180	158	19	16	16	105	94	104	12	12	2	220		242	2.7	3.1	2.3	8.5	9	8.5	9.43	9.5	9.14	14	16	10	7	6	4	6831.48	4662.48	3085
1	2	L3	1	10	131	131	133.8	24	25	26	13.9852	14.5679	14.5232	10	10	8	148	151	135	17	13	10	112	127	126	15	12	14	255	214	203	5.6	7.3	4.2	10	11	9.5	10.78	11.6	10.06	39	53	25	5			3610.5
1	2	L4	2	9	130.5		135.2	28		32	16.4413		17.5064		2	2		148	149		26	25		129	144		18	14		207	193		6.9	3.3		10.5	9		11.46	9.63		50	18			4			3043.65
1	2	L5	2	9	145	144.5	147.3	50	49.5	51	23.7812	23.7066	23.5052	7	11	8	159	135	162	11	14	17	63	104	113	10	15	15	280	175	219	2.7	3.2	3.1	8.5	9	9	9.43	9.56	9.5	14	17	16	4			2805.48
1	2	L6	2	9	144.9	145.4	147.9	49	49	53	23.3378	23.1775	24.2292	9	11	9	148	123	133	30	29	29	105	121	93	13	19	10	230	213	216	3.4	3.1	3.3	9	9	9	9.69	9.5	9.63	19	16	18	6	4		4931.82	2935.15
1	2	L7	1	10	138.4	139.2	140.4	29	29	31	15.14	14.9665	15.7263	7	6	5	139	142	120	18	18	20	161	171	166	18	22	23	162	164	179	10.9	10.3	3.2	12.5	12.5	9	13.36	13.09	9.56	91	84	17	7	7		5190.5	5501.5
1	2	L8	1	9	135		137.5	28		28	15.3635		14.8099	8	2	5	150	134	131	19	22	16	161	175	153	14	15	12	183	185	207	4.5	8.1	6.9	9.5	11.5	10.5	10.22	12	11.46	28	61	50	4			2730.65
1	2	L9	1	9	132.4	132.4	134.8	34	35	37.5	19.3956	19.966	20.6372	15	5	5	138	145	158	18	12	12	115	140	147	23	24	21	210	204	206	3.6	3.8	3.5	9	9	9	9.81	9.94	9.75	21	23	20
1	2	L10	1	10	131.5	131.5	133.4	27	28	29	15.6139	16.1922	16.2962	8	5	6	131	117	121	23	23	20	149	158	144	22	22	22	180	182	197	7.8	6.1	7. 10	11	10.5	11	11.85	11	11.95	59	42	60	6			4494.82
1	2	L11	1	10	150.5	149.8		40.5	38.5		17.8806	17.1568		7	5		145	144		21	30		135	124		19	17		215	214			4.2			9.5			10.06			25
1	2	L12	1	11	144.8	144.2	145.3	36.5	37	39	17.4083	17.7939	18.4728	6	7	6	191	172	196	21	16	15	118	137	100	11	14	12	248	235	250	3.7	3.4	2.6	9	9	8.5	9.88	9.69	9.36	22	19	13
1	2	L13	1	9	139.9	132.7	135	27	26	27.5	13.7952	14.7649	15.0892	9	8	6	154	114	122	20	12	18	153	138	145	27	22	24	232	191	201	3.8	6.3	5.9	9	10.5	10	9.94	11.12	10.94	23	44	41	7		5	5179.65		3525.98
1	2	L14	2	10	146	147.6	149	31	32.5	32	14.5431	14.918	14.4138	5	1	2	132	128	124	19	12	11	127	127	137	13	16	18	185	242	191	3.6	4.7	4.9	9	9.5	9.5	9.81	10.33	10.44	21	30	32	6			4405.32
1	2	L15	2	10	142	143.4	145.8	35	37	36.5	17.3577	17.993	17.1703	7	9	4	156	143	160	5	11	14	153	120	113	8	9	1	217	190	200	4.1		4.1	9.5		9.5	10		10	24		24	6			4736.48
1	2	L16	1	11	151	150	152.4	68	60	71	29.8233	26.6667	30.5695	11	10	11	142	142	130	21	21	19	117	136	140	23	26	27	210	205	180	3.2	2.6	2.7	9	8.5	8.5	9.56	9.36	9.43	17	13	14	5			4115.67
1	2	L17	1	11	150		150.9	35		36.5	15.5556		16.0293	6	3	1	149	133	134	19	18	18	128	158	146	20	20	23	199	170	185	4.9	5.6	5.8	9.5	10	10	10.44	10.78	10.89	32	38	40
1	2	L18	2	11	145	146	146.5	33	33.5	32	15.6956	15.7159	14.9099	5	9	9	204	149	119	6.5	8	5	126	110	114	10	6	10	228	211	199	5.5	6.8	3.4	10	10.5	9	10.72	11.4	9.69	37	49	19
1	2	L19	2	10	148		150.1	41		41	18.718		18.198	17		14			196	14		2	125		125	7		11	195		203	3.2			9			9.56			17
1	2	L20	2	10	145.2	146.5	146.5	49	52	54	23.2414	24.2286	25.1605	11	5	4	131	136	147	23	19	23	113	107	110	15	9	10	191	208	223	3.2	3.6		9	9		9.56	9.81		17	21
1	2	L21	1	10	143	142.8	143.1	34.5	35	35	16.8712	17.1637	17.0918	4	10	2	159	133	129	18	10	10	152	124	146	18	17	18	170	180	181		4.4	4.2		9.5	9.5		10.17	10.06		27	25	6			4514.67
1	2	L22	1	10	139	140.6	142.5	30	32	39	15.5271	16.1875	19.2059	12	7	9	132	135	133	13	12	7	116	160	144	13	15	13	225	196	188	3.4	4.1	2.6	9	9.5	8.5	9.69	10	9.36	19	24	13	5			3533.65
1	2	L23	2	11	156.1	157.8	157.7	53	54	52.5	21.7505	21.686	21.1104	12	7	8	126	124	137	16	14	12	118	140	146	17	23	15	204	212	212			4.2			9.5			10.06			25	6		6	4658.5		4545.65
1	2	L24	2	10	152.4	152.8	155.1	53	41	40.5	22.8195	17.5605	16.8357	9	10	10	160	176	152	17	9	11	98	90	106	15	11	13	208	227	214	3.5	4.1	4.2	9	9.5	9.5	9.75	10	10.06	20	24	25	7			5153.67
1	2	L25	1	11	140	141.8	143	35	35	36	17.8571	17.4067	17.6048	8	6	9	152	144	158	14	18	16	137	148	147	20	21	18	199	179	188	4.2	5.4	4.8	9.5	10	9.5	10.06	10.67	10.39	25	36	31	4			2789.67
1	2	L26	2	11	143.5	144.2	145	35	46	47.5	16.9967	22.1221	22.5922	9	8		122	121		20	16		140	140		18	20		177	179		5.3	5.6		10	10		10.61	10.78		35	38		6	5	7	4903.32	3515.82	5428.32
1	2	L27	1	11	147	148.4	149	42	41	41.5	19.4363	18.6173	18.6929	3	6	2	142	146	128	11	9	10	140	144	142	18	17	13	197	183	184	6.2	7.2	5.3	10.5	11	10	11.06	11.55	10.61	43	52	35	4			2705.5
1	2	L28	1	10	151	150.9	152.4	47	46	47	20.6131	20.2013	20.2362	9	2	9	175	169	158	20	15	11	137	130	146	16	17	14	208	194	217	3.8	5.3	3.1	9	10	9	9.94	10.61	9.5	23	35	16	8			7581.5
1	2	L29	1	11			143.9			48			23.1803		1	6		139	114		10	8		110	131		17	18		190	185			3.8			9			9.94			23
1	2	L30	1	11	134	134.6	133.4	29	29.5	29	16.1506	16.2829	16.2962	1	1	4	147	125	125	23	21	22	172	153	141	27	22	21		180	179		4.2	6.2		9.5	10.5		10.06	11.06		25	43
1	2	L31	1	10	156	158.7	161	37	41	42.5	15.2038	16.2791	16.396	6	4	4	147	128	125	20	9	10	177	180	160	23	15	16	184	177	190	3.2	5.7	6.9	9	10	10.5	9.56	10.83	11.46	17	39	50		6			4253.82
1	2	L32	1	11	149	150.4	150.5	62	60	56	27.9267	26.525	24.7238	7	12	6	148	149	130	26	26	25	125	150	140	15	14	16	189	204	203	4.7	6.5	3.4	9.5	10.5	9	10.33	11.23	9.69	30	46	19
1	2	L33	2	10	144	145.5	148	45	46	46	21.7014	21.7286	21.0007	10	3	6	136	148	143	23	20	22	89	123	143	18	17	19	171	234	166		4.1	3.6		9.5	9		10	9.81		24	21	5			3704.65
1	2	L34	2	9	143.5	145.2	147.8	35	35	35.5	16.9967	16.601	16.251	8		6	140		131	15		13	110		121	18		14	239		213	6.7	4.6		10.5	9.5		11.3	10.28		48	29		4			3072.15
1	2	L35	1	9	141	141.5	144.5	30	30	31.5	15.0898	14.9833	15.086	4	8	6	162	140	136	0	0	2	127	155	152	26	16	19	180	183	184	5.9	4.4	6.4	10	9.5	10.5	10.94	10.17	11.18	41	27	45
1	2	L36	2	9	144	143.5	147.8	48	48	51	23.1481	23.3097	23.3465	1	2	2	128	136	151	25	19	25	127	125	124	10	12	13	252	224	211	3.7	3.5	3.3	9	9	9	9.88	9.75	9.63	22	20	18	7			4827.83
1	2	L37	2	9	140	141.4	142.8	30	31	33.5	15.3061	15.5047	16.4281	10	10	6	152	147	125	24	20	20	121	125	126	19	19	17	192	220	195	6.7	7.4	6.9	10.5	11	10.5	11.3	11.65	11.46	48	54	50
1	2	L38	2	10	136.8	137.5	139.5	34	35	36	18.168	18.5124	18.4992	10	11	8	164	145	179	17	17	10	84	80	93	16	13	14	267	239	240	2.3	3.1	2.4	8.5	9	8.5	9.14	9.5	9.21	10	16	11
1	2	L39	2	10	135.7	137.4	139.2	39	38.5	38	21.179	20.3933	19.6112	2	5		147	145		10	11		85	96		10	11		267	224		3.6	3.2	3.6	9	9	9	9.81	9.56	9.81	21	17	21			6			4286
1	2	L40	2	10	144.5	149.8	151.4	40	44	43	19.1569	19.6078	18.7593	9	7	4	129	121	113	20	19	16	119	117	120	16	16	18	234	194	217	3.2	5.7	3.6	9	10	9	9.56	10.83	9.81	17	39	21
1	2	L41	2	10	151.5	151.7	153.9	62	67	72	27.0126	29.1141	30.3987	10	12	11	172	163	149	25	21	26	107	110	118	0	1	0	219	253	252	2.2		2.3	8.5		8.5	9.07		9.14	9		10
1	2	L42	1	9	139.5	139	141.9	37	41	43	19.0131	21.2204	21.3552		6			188			16			147			12			210			5.1	3.2		10	9		10.5	9.56		33	17	4			2983.32
1	2	L43	2	11	134	136.8		25	27		13.9229	14.4275		9	2		176	151		18	20		132	163		13	19		179	190		6.5	3.4		10.5	9		11.23	9.69		47	19		4			2781.98
1	2	L44	2	10	139	138.9	141.6	30	32.5	34.5	15.5271	16.8453	17.2065	12	1	10	162	160	163	24	20.2	21	118	123	117	5	11	11	219	220	248	3.2	3.4	3.6	9	9	9	9.56	9.69	9.81	17	19	21	4			2665
1	2	L45	1	11	154	155.8	156.8	64	64.5	67.5	26.986	26.572	27.4544	11		11	151		141	17		12	128		137	19		15	199		192	3.4		3.5	9		9	9.69		9.75	19		20	4			2814.82
1	2	L46	2	10	143	144.3	144	33	35	39	16.1377	16.8087	18.8079			5			162			17			116			13			211		3.4	3.3		9	9		9.69	9.63		19	18		4			2812.32
1	2	L47	1	11	148.5	150.7	150.8	37	38	38	16.7783	16.7324	16.7102	6		5	128		138	18		16	150		17	19		19	215		197	3.2		3.1	9		9	9.56		9.5	17		16
1	2	L48	2	10	141.1	142.5	143.9	46	45.1	52	23.1049	22.2099	25.112	6		9	170		132	7		18	81		100	11		16	269		238	3.2	2.5	2.2	9	8.5	8.5	9.56	9.29	9.07	17	12	9	7		5	4758.15		3489.82
2	3	C1	2	11	142.6	144.6	145.3	41	40	39	20.1625	19.1304	18.4728	9	3	5	133	115	125	20	25	30	153	160	147	18	20	15	214	197	214	3.3	3.3	4.1	9	9	9.5	9.63	9.63	10	18	18	24	4			3379.32
2	3	C2	1	11	158.8	160.5		54	55		21.4138	21.3507		10	10	10	160	150	133	5	10	15	120	140	133	16	18	20	211	193	228	6.3	6.1	5.6	10.5	10.5	10	11.12	11	10.78	44	42	38
2	3	C3	1	11	147.6	148.5	148.6	49	47	47.5	22.4918	21.313	21.5108	8	11	7	138	130	135	2	6	11	154	148	150	18	21	18	199	182	221	6.8	6.1	3.8	10.5	10.5	9	11.4	11	9.94	49	42	23
2	3	C4	2	10	143.9	145.5	145.6	45	43	41	21.7316	20.3115	19.3402	9	7	7	130	144	186	3	12	12	91	105	95	17	15	15	202	238	236	3.5	3.1	5.3	9	9	10	9.75	9.5	10.61	20	16	35		5			4148.15
2	3	C5	2	11	153.1	154.5	154.6	44	44	44	18.7716	18.433	18.4091	4	6	0	159	134	135	18	29	23	135	116	116	17	14	7	210	188	213	3.5	4.6	3.7	9	9.5	9	9.75	10.28	9.88	20	29	22
2	3	C6	1	11	164	165.9	166.4	60	59	57.5	22.3081	21.4368	20.7664	6		9	129		129	1		12	168		157	18		18	222		203	3.5		3.8	9		9	9.75		9.94	20		23	7			5285.82
2	3	C7	1	11	151.6	154.5		41	41		17.8396	17.1762		8	13	11	135	136	139	4	13	19	144	142	139	17	22	20	204	191	230	5.3	3.7	5.9	10	9	10	10.61	9.88	10.94	35	22	41	6			4813.32
2	3	C8	1	11	149.8	152.3	153.5	43.5	43	42	19.385	18.5382	17.8251	5	4		137	122		20	14		123	128		13	13		213	180		5.5	4.1		10	9.5		10.72	10		37	24		6			4145.5
2	3	C10	2	10	137.8			32			16.852			7	8		149	123		20	25		100	140		12	18		210	184		5.1	4.3		10	9.5		10.5	10.11		33	26		7			5799.5
2	3	C11	1	11	140.4	141.6	142.5	37.5	34.5	37	19.0238	17.2065	18.221	9	10		146	110		15	17		163	168	125	11	24	21	204	178	193	6.9	8.3	7.2	10.5	11.5	11	11.46	12.1	11.55	50	63	52	7	6		5878.83	4822.32
2	3	C12	1	10	134.5	136.5	136.6	32	31.5	33	17.6891	16.9062	17.6853	5	9	6	202	173	156	8	11	19	140	147	133	18	21	28	204	197	219	6.3	6.9	7.5	10.5	10.5	11	11.12	11.46	11.7	44	50	55	7		8	6432.5	5643.03	6947
2	3	C13	2	11	151.3	153.3	154.1	46	45.5	45	20.0946	19.361	18.9499	8	9	8	134	120	155	30	31	27	127	127	106	15	16	12	202	211	225	6.3	5.5	5.7	10.5	10	10	11.12	10.72	10.83	44	36	39	5	7		4778.4	4125.49
2	3	C14	2	11	145.6	146.8	148.6	35	33	34	16.5099	15.3131	15.3972	8			164			6			126			15			232			5.2			10			10.56			34			7			4962.65
2	3	C16	2	10	146.5	147.5	147.5	42	44	44	19.5692	20.2241	20.2241	8	12	8	154	150	138	24	28	26	147	145	133	14	12	10	202	203	199	3.5	3.4	5.1	9	9	10	9.75	9.69	10.5	20	19	33	7	5	6	5244.17	3879.48	4901.33
2	3	C17	1	10	153	154.6	153.3	40.5	40	40	17.301	16.7356	17.0206	7	6	7		139	147	0	15	16	158	160	155	15	21	21	205	196	212	6.8	8.6	8.3	10.5	11.5	11.5	11.4	12.25	12.1	49	66	63	7			5545.98
2	3	C18	2	11	143.9			36			17.3852			2	3		169	175		2	14		124	119		16	15			184		3.6	3.5		9	9		9.81	9.75		21	20		4			2807.5
2	3	C20	2	11	144.8	146.8	147	51	50.9	51	20.6642	20.1337	20.1733	11	6	10	150	138	139	16	17	24	129	126	115	14	16	15	228	199	222	2.6	3.5	3.3	8.5	9	9	9.36	9.75	9.63	12	20	26	4	6		3001.82	4175.15
2	4	G1	1	10	135.7	136.7	137.9	30	33	33	16.2915	17.6594	17.3534	9	2	3	146	145	136	16	6	13	128	153	157	12	20	17		206	196	4.9	4.3	9.11	9.5	9.5	12	10.44	10.11	12.95	32	26	81
2	4	G2	1	10	140	141.8	142.4	29	30.5	33	14.7959	15.1687	16.274	5	6	3	117	142	142	29.5	24	25		158	158	25	24	24		193	173	9.1	9. 10	9.9	12	12	12	12.5	12.91	12.86	71	81	79		5			4381.5
2	4	G3	1	9	136.5	138	138.7	33	33	33	17.7112	17.3283	17.1538	7	6	7	141	154	148	21	14	11	138	141	158	21	19	24	197	189	176	6.1	6.9	9.11	10.5	10.5	12	11	11.46	12.95	42	50	81
2	4	G4	2	10	135.8	137	138.2	27.5	31	33	14.9119	16.5166	17.2782	8	2	6	127	130	147	28.5	27	32	129	90	132	20	14	18	172	231	220	2.6	3.7	2.7	8.5	9	8.5	9.36	9.88	9.43	13	22	14	7	8	5	5415.98	6309	4081.98
2	4	G5	2	10	137.9	140.5	141.4	35	37	39	18.4052	18.7434	19.5059	8	8	2	139	151	135	16	5	16	122	118	132	15	14	13	169	244	215	4.1	3.7	2.8	9.5	9	8.5	10	9.88	9.5	24	22	15	5			3684.5
2	4	G6	2	9	136.7	137	138.4	30	33	33.5	16.054	17.5822	17.4893	2	5	3	137	166	134	28.5	26	30	125	117	141	18	19	17	212	228	199	3.6	5.9	4.9	9	10	9.5	9.81	10.94	10.44	21	41	32	6	7	8	4630.15	5199.98	6174.15
2	4	G7	1	9	135.7	137.5	138.6	35	36	37	19.0068	19.0413	19.2608	7	8	8	149	136	149	20	14	20		130	140	14		17		234	193	3.5	4.5	4.7	9	9.5	9.5	9.69	10.22	10.33	20	28	30	4			2935.82
2	4	G8	1	10	136.9	138.8	139	29	30	30	15.4736	15.5719	15.5271	1	0	5		131	135	27	17	27		147	152	25	24	26		204	200	7.1	7.5	4.8	11	11	9.5	11.5	11.7	10.39	51	55	31	6	6	5	4706.65	4522.67	3962.83
2	4	G9	1	9	132.4	134.7	134.1	28	29.5	31	15.9728	16.2587	17.2387	7	6	4	142	139	144	21	18	19	146	161	163	25	24	22	185	201	186	7.4	7.7	8.8	11	11	11.5	11.65	11.8	12.35	55	57	68	7	7		5092.82	5504.15
2	4	G10	2	10	141.9	144	144.6	33	34.5	35.5	16.3889	16.6377	16.9782	10	7	6	162	208	172	24.5	13	18	123	105	131	9	11	11	235	269	252	3.2	4.7	3.5	9	9.5	9	9.56	10.33	9.75	17	30	20	6	8	8	4665.83	6243.32	7537
2	4	G11	2	9	132.3	133	133.7	32	36	37.5	18.2823	20.3516	20.9782	8	10	7	146	144	141	26.5	23	24	114	118	124	17	14	16	197	302	218	3.5	3.1	2.5	9	9	8.5	9.75	9.5	9.29	20	16	13			7			4735
2	4	G12	2	9	141.8	143.4	144.1	37	34	34.5	18.4013	16.5341	16.6146	6	3	0	135	137	141	29	24	26	136	135	147	18	14	21	169	187	195	7.4	6.7	6.8	11	10.5	10.5	11.65	11.34	11.4	55	48	49	6	8	8	4495.82	6114.32	6389.98
2	4	G13	1	10	137.2	140	139.7	37	39	39.5	19.6559	19.898	20.2397		6	5	103	144	146	15	15	16	123	188	174	17	20	23		174	189	6.2	4.4	8.3	10.5	9.5	11.5	11.06	10.17	12.1	43	27	63
2	4	G14	1	10	139.4	141.2	142.5	36		40.5	18.5258		19.9446	6	4	7	133	140	143	23	12	12	142	135	128	16	16	19	199	205	190	5.9	4.5	5.6	10	9.5	10	10.94	10.22	10.78	41	28	38
2	4	G15	1	10	134.8	135.8	136.6	30	32	33	16.5098	17.352	17.6853	3	4	5	104	122	132	13	7	9	57	145	159		18	18	178	175	185	7.6	8.6	8.8	11	11.5	11.5	11.75	12.25	12.35	56	66	68	5	6	7	3865.82	4547.65	5131.32
2	4	G17	1	9	144.8	147	148	44	47	48	20.9853	21.7502	21.9138	4	7	8	159	156	173	16	5	11		110	136	15	20	16		196	190	5.8	4.3	4.3	10	9.5	9.5	10.89	10.11	10.11	40	26	26	4			2730.65
2	4	G18	2	10	141.7	144	144.3	38	38	39	18.9253	18.3256	18.7297	4	7	6	133	130	128	23	10	19	109	116	131	18	18	19	215	226	205	4.1	4.9	4.2	9.5	9.5	9.5	10	10.44	10.06	24	32	25	6		7	2912		5678.17
2	4	G19	1	10	145.3	147.2	148.1	35	37.5	39	16.5782	17.3068	17.7809	8	7	7	132	143	151	26	20	24		144	157	9	15	18		199	192	7.6	6.6	6.5	11	10.5	10.5	11.75	11.34	11.23	56	47	46
2	4	G23	2	9	139	141.5	142.6	29	31	31.5	15.0096	15.4828	15.4907	2	1	0	136	145	137	29	28	30	145	126		19	20	21	191	218		4.7	7.1	6.5	9.5	11	10.5	10.33	11.5	11.23	30	51	46	4	4		2914.65	2698.32
2	4	G24	2	10	137.4	137.6	139.1	29	30	30.5	15.3612	15.8447	15.7632	1	2	2	117	115	123	23	10	25	148	130	145	21	15	17	212	221	211	7.4	5.3	4.9	11	10	9.5	11.65	10.61	10.44	55	35	32	7		4	5485.5		2978
2	4	G25	2	11	155.2	157		47	50		19.5126	20.2848		5	3		113	123		20	19		72	150		22	20		215	218		4.7	5.2		9.5	10		10.33	10.56		30	34
2	4	G26	1	10	141.4	141.3	143.5	34	35	34	17.0051	17.5301	16.5111	8	11		133	127	129	20	12	16	160	151	172	21	23	25	176	164	178	6.5	6.3	6.1	10.5	10.5	10.5	11.23	11.12	11	46	44	42
2	4	G27	2	11	143.9		145.7	35		36.5	16.9023		17.1939	3		0	114		114	22		24	140		155	29		26	209		178	6.2		7.2	10.5		11	11.06		11.55	43		52	5			3993.15
2	4	G28	1	11	146.2	146.9	147.8	40	40.5	41	18.7139	18.7677	18.7687	6	7	6	151	146	140	13	9	13	151	154	168	18	22	20	215	187	177		6.4	6.1		10.5	10.5		11.18	11		45	42	4			2814.82
2	4	G29	2	11	144	145.5	146.9	40	42.5	42	19.2901	20.0753	19.4628	5	8	4	126	125	134	33	30	32	125	117	138	18	15	19	209	221	188	4.7	5.2	6.1	9.5	10	10.5	10.33	10.56	11	30	34	42
2	4	G30	1	10	137.7	138.1	139.9	28	30	30	14.7669	15.7302	15.328	3	4	2	146	153	134	26	20	24	152	134	158	22	25	25	219	182	182	9.8	10.6	10.8	12	12.5	12.5	12.82	13.23	13.32	79	87	89	7	5	4	6488.67	3834.15	2832.48
2	4	G31	1	10	145	147.5	148.5	35	35	35	16.6468	16.0873	15.8714	6	4	6	151	129	134	23	13	24	128	126	135	16	19	9	190	205	182	6.9	6.4	6.1	10.5	10.5	10.5	11.46	11.18	11	50	45	42
2	4	G32	1	10	157.7	158.4	162.5	44	47.5	48	17.6925	18.9314	18.1775	10	9	9	133	124	132	9	10	10	138	125	137	18	15	16	198	195	181	4.4	5.2	4.1	9.5	10	9.5	10.17	10.56	10	27	34	24
2	4	G33	1	10	139.2	141.2		34.9	36		18.0114	18.0565		3	7		124	121		18	25		130	124		18	16		215	191		6.2	7. 10		10.5	11		11.06	11.95		43	60		7	6		4707.15	4200.48
2	4	G34	2	10	130.5	134	135	26	26	27	15.267	14.4798	14.8148	1	5	3	147	136	138	16	19	23	145	140	162	22	21	25	217	218	187	7.6	8.2	8.8	11	11.5	11.5	11.75	12.05	12.35	56	62	68	7	7	7	5403.83	5037.32	5242.49
2	4	G35	2	10	146.3	149.7	150.4	35	38	38	16.3523	16.9566	16.7992	5	2	4	125	126	130	25	16	18	156	140	168	22	20	21	202	179	181	4.7	5.6	6.1	9.5	10	10.5	10.33	10.78	11	31	38	42
2	4	G36	1	11	144.6	145.1	146.5	34	36	37	16.2608	17.0989	17.2396	3	2	0	113	127	126	10	3	12	155	157	174	19	19	25	219	179	178	8.6	8. 10	8.3	11.5	11.5	11.5	12.25	12.45	12.1	66	70	63
2	4	G37	1	11	147.2	147.5	150	43	43	44	19.8451	19.7644	19.5556	0	0	0	131	138	128	12	10	13	133	122	125	18	19	17	213	201	202		5.1	5.3		10	10		10.5	10.61		33	35		6	6		4475.5	4396.82
2	4	G38	2	10	141	142.3	143.3	34.9	36.5	35	17.5544	18.0253	17.0442	7	7	9	174	174	151	32	28	25	123	134	132				220	215	209	8.6	4.3	5.2	11.5	9.5	10	12.25	10.11	10.56	66	35	34
2	4	G39	2	11	143.5	145.5	147.9	36	40	41	17.4823	18.8944	18.7434	5	1	0	148	127	134	8	8	5	143	148	151	23	18	21	191	182	172	6.4	6.3		10.5	10.5		11.18	11.12		45	44		5	5	4	3071.65	2913.15	3027.5
2	4	G40	2	10	151.4	152.9	154.3	45	49	50	19.6318	20.9595	21.0009	3	3	3	123	117	119	8	7	7	120	126	132	16	16	18	212	204	195		3.8	4.1		9	9.5		9.94	10		23	24	4	4		3990	1429.09
2	4	G41	1	10	151.2	151.2	153	56	54.5	53.5	24.4954	23.8393	22.8545	7	9	9	151	135	134	24	22	22	119	121	128	18	17	18	225	198	196	3.8	4.1	5.3	9	9.5	10	9.94	10	10.61	23	24	35	4			2705
2	4	G42	2	11	155.3		157.9	41		44	16.9997		17.6477	0		0	114		106	22		20	85		216	24		23	190		162			8.8			11.5			12.35			68	4		4	3626.15		3317.32
2	4	G43	1	10	148.5	149.6	151.5	34	34	35	15.4179	15.192	15.249	4	3	6	120	123	143	24	19	19	156	158	183	21	23	23	190	184	170	9.6	9.8	10.6	12	12	12.5	12.73	12.82	13.23	76	79	87
2	4	G44	1	10	142.5	143.8	145	36	37	38	17.7285	17.893	18.0737	6	5	4	146	145	132	24	17	24	139	136	150	18	17	17	190	173	173	7.5	8.2	7.7	11	11.5	11	11.7	12.05	11.8	55	62	57		5			3668
2	5	Z1	1	9	144	144.7	145.9	44	45	45	21.2191	21.4919	21.1399	15	18	14	195	193	195	17	11	13	118	104	141	15	18	18	208	179	231	7.5	6.6	6.5	11	10.5	10.5	11.7	11.29	11.29	55	47	46
2	5	Z2	2	10	141.3	144.2	145.1	35	38	36	17.5301	18.2748	17.0989	10	9	1	131	136	133	16	13	17	114	103	108	15	13	14	239	233	234	3.3	2.4	2.2	9	8.5	8.5	9.63	9.21	9.07	18	11	9	4			2879.67
2	5	Z3	2	11	142	142.6		35	36		17.3577	17.7037		1	11	6	134	136	132	14	17	31	121	130	180	7	12	19	211	195	199	6.1	6.1		10.5	10.5		11	11		42	42		6	6		4709.5	4222
2	5	Z4	2	9	141.2	141.9		28	29.5		14.0439	14.6507		2	5	0	155	140	159	19	21	19	131	155	145	20	16	16	219	197	238	3.8	3.4	4.5	9	9	9.5	9.94	9.69	10.22	23	19	28	6	7	5	4629.32	5036.17	3858.65
2	5	Z5	2	10	144.6	145.4	146.8	34	35.5	35	16.2608	16.7919	16.2411	8	5	6	152	145	138	11	9	6	113	150	142	14	11	17	214	209	241	3.5	4.7	4.1	9	9.5	9.5	9.75	10.33	10	20	30	24	4			2819.32
2	5	Z6	1	10	140.2	140.4	141.1	32	32	31	16.28	16.2336	15.5707	8	5	12	179	169	169	10	9	14	173	180	171	18	22	21	206	175	196	5.8	5.8	4.4	10	10	9.5	10.89	10.89	10.17	40	39	27	5	7		3881	5144.98
2	5	Z7	1	9	140.9	136.8	137.5	38	30	30	19.1409	16.0306	15.8678		11	9		149	128		19	16		150	152		13	12		184	207		7.8	9.2		11	12		11.85	12.55		58	72	7	7	8	6910.65	7345.67	7434.15
2	5	Z8	2	11	148	148.8	149.4	54	54	54	24.653	24.3887	24.1932	9	12	9	120	128	119	19	18	19	150	151	137	9	19	15	206	179	215	3.7	3.3	4.1	9	9	9.5	9.88	9.63	10	22	18	24	5			3762.83
2	5	Z9	1	9	145.7	147.8	148.5	35	35	34	16.4873	16.0221	15.4179	6	14	10	137	141	172	10	6	17	167	175	175	19	18	22	206	189	202	5.1	5.4	5.1	10	10	10	10.5	10.67	10.5	33	35	33
2	5	Z10	2	11	147.5	142.6	144.3	33	37	37	15.1681	18.1954	17.7692	0	0	1	145	140	143	23	23	25	139	148	152	20	19	20	213	188	199	3.8		6.1	9		10.5	9.94		11	23		42
2	5	Z11	1	9	140.3	142.9	144.2	33	35	34.5	16.7648	17.1397	16.5916	11	7	7	172	150	150	9	10	11	136	146	151	16	20	18	201	170	194	3.8	5.9	7.3	9	10	11	9.94	10.94	11.6	23	41	53
2	5	Z12	1	9	148.7	144.5	145	41	50	50	18.5422	23.9461	23.7812		12	11		155	153		21	24		123	103		10	9		229	302		2.4	2.5		8.5	8.5		9.21	9.29		11	12	5			3907.65
2	5	Z13	1	9	142.1	142.8	144.4	39	40	39	19.3142	19.6157	18.7038	13	11	12	159	155	157	20	21	14	135	140	151	16	17	10	206	179	242	2.8	4.2	4.7	8.5	9.5	9.5	9.5	10.06	10.33	15	25	30	7	6		5622.5	4766.17
2	5	Z14	2	9	132.4	133.7	135.5	31	34	33	17.6842	19.0202	17.9736	5	2	2	150	138	139	28	27	30	155	149	153	15	11	16	201	204	241	3.8	4.5	3.5	9	9.5	9	9.94	10.22	9.75	23	28	20	4	4	4	2840.32	2995.83	2900.48
2	5	Z15	1	10	146.3	145.6	147.2	35	31.5	31	16.3523	14.8589	14.3069	15	9	8	128	123	126	22	20	14	170	167	164	16	17	19	195	181	189	6.1	4.9	6.1	10.5	9.5	10.5	11	10.44	11	42	32	42	6		5	4078.5		3468.82
2	5	Z16	2	10	147.4	148.6		45	48		20.7118	21.7372		3	4		155	116		15	11		136	110		12	15		219	220		3.4	3.4		9	9		9.69	9.69		19	19		4			2773.15
2	5	Z17	1	9	136.8	136.3	137	48	48	49	25.6489	25.8374	26.1069	14	11	10	199	173	176	12	16	14	116	116	109	13	13	14	212	186	233	2.8	4.2	4.7	8.5	9.5	9.5	9.5	10.06	10.33	15	25	30		5			3889.82
2	5	Z18	2	10	138.9	140	142	45	46	45	23.3243	23.4694	22.317	12	15	18	146	152	144	17	9	11	144	137	140	12	15	17	201	230	251	2.4	2.5	3.2	8.5	8.5	9	9.21	9.29	9.56	11	12	17
2	5	Z19	1	11	145.4	145.5	147.5	34	35	34	16.0824	16.5326	15.6277	8	10	6	155	140	139	9	7	6	153	138	145	15	18	15	194	196	232	6.3	5.9	5.1	10.5	10	10	11.12	10.94	10.5	44	41	33
2	5	Z20	2	9	142.7	144		54	57		26.5183	27.4884		12	17		165	167		11	7		95	78		0	0		239	236		2.4	2.4	2.3	8.5	8.5	8.5	9.21	9.21	9.14	11	11	10	4			2889.5
2	5	Z21	2	10	150.5	151.9	154.3	44	47.5	48	19.4258	20.5863	20.1609	12	19	15	148	143	147	8	13	12	124	116	125	14	17	14	219	226	211	3.4	3.4	2.8	9	9	8.5	9.69	9.69	9.5	19	19	15		4			3441
2	5	Z22	2	9	129	130	131.7	36	30	36	21.6333	17.7515	20.7554	3	11	9	181	175	178	15	15	10	90	68	97	5	0	6	285	271	270		2.4	2.3		8.5	8.5		9.21	9.14		11	10		6	5		4594.67	3497.15
2	5	Z23	1	9	140.5	141.2	142	31	31.5	30	15.704	15.7994	14.878	4	2		135	129		31	33		182	174		22	24		194	180		8.3	9.3	8.1	11.5	12	11.5	12.1	12.59	12.45	63	73	70	5	8		3933.48	8398.65
[truncated: 33 more columns]
